# Supplementary material for: Metabolomics reveals LysoPC a C17:0 (LPC 17:0) as candidate biomarker for personalized medicine in morbid obesity
Source: Front Med (Lausanne). 2026 Mar 30;13:1779275. doi: 10.3389/fmed.2026.1779275 (PMC13071009; doi:10.3389/fmed.2026.1779275)
Supplement: Supplementary file 2 [file Table_1.xlsx]

## Sheet: Raw Data
Metabolomics Reveals LysoPC a C17:0 and PC ae C40:1 as Candidate Biomarkers for Personalized Medicine in Morbid Obesity
Eleonora Stefanini , Silvia Marín, Joan Serrano-Marín, Juan Sánchez-Navés, Hanan Awad Alkozi,
Mercè Pallàs, Marta Cascante, Christian Griñán-Ferré and Rafael Franco
Absolute-IDQ p180 kit (Biocrates Life Sciences, Innsbruck, Austria)
Concentration units µm
						1.7	0.032	0.053	0.026	0.028	0.022	0.025	0.052	0.05	0.027	0.042	0.054	0.076	0.083	0.043	0.037	0.045	0.272	0.1	0.145	0.095	0.213	0.066	1.09	0.096	0.103	0.088	0.11	0.11	0.073	0.066	0.438	0.069	0.034	0.061	0.05	0.046	0.065	0.046	0.025	3.75	0.5	1.5	2.12
SampleID	Group	Age	Sex	Comorbidity	BMI	C0	C2	C3	C3-DC (C4-OH)	C3-OH	C3:1	C4	C4:1	C5	C5-DC (C6-OH)	C5-M-DC	C5-OH (C3-DC-M)	C5:1	C5:1-DC	C6 (C4:1-DC)	C6:1	C7-DC	C8	C9	C10	C10:1	C10:2	C12	C12-DC	C12:1	C14	C14:1	C14:1-OH	C14:2	C14:2-OH	C16	C16-OH	C16:1	C16:1-OH	C16:2	C16:2-OH	C18	C18:1	C18:1-OH	C18:2	Ala	Arg	Asn	Asp
RF_79	Control	42	Male	None	26.23	25.9	10.3	0.362	0.092	0.006	0.005	0.17	0.021	0.108	0.02	0.02	0.037	0.023	0.02	0.072	0.012	0.056	0.224	0.055	0.335	0.16	0.066	0.1	0.18	0.163	0.063	0.162	0.037	0.084	0.055	0.149	0.119	0.06	0.021	0.027	0.028	0.063	0.236	0.026	0.091	334	22.3	42.4	4.26
RF_P_46	Control	44	Female	None	18.78	17.1	5.96	0.149	0.036	0.006	0.006	0.133	0.02	0.038	0.017	0.019	0.027	0.021	0.018	0.029	0.011	0.026	0.141	0.053	0.191	0.087	0.061	0.053	0.197	0.116	0.05	0.11	0.038	0.06	0.068	0.11	0.094	0.056	0.016	0.027	0.022	0.041	0.192	0.023	0.073	204	38.7	38.3	3.92
RF_P_47	Control	35	Female	None	20.76	34.5	3.83	0.398	0.021	0.01	0.009	0.14	0.024	0.087	0.019	0.023	0.034	0.025	0.018	0.04	0.013	0.022	0.131	0.064	0.205	0.068	0.063	0.047	0.232	0.107	0.05	0.067	0.044	0.05	0.057	0.119	0.167	0.055	0.016	0.021	0.024	0.045	0.133	0.015	0.061	376	57.9	43.4	1.95
RF_P_48	Control	44	Male	None		48.9	5.95	0.649	0.025	0.006	0.006	0.258	0.023	0.148	0.02	0.021	0.035	0.03	0.018	0.046	0.014	0.031	0.168	0.06	0.216	0.077	0.068	0.056	0.188	0.124	0.061	0.075	0.036	0.048	0.057	0.165	0.096	0.073	0.015	0.024	0.024	0.077	0.283	0.016	0.143	549	18.8	61.6	7.65
RF_P_49	Control	41	Female	None	24.98	40.7	5.52	0.504	0.024	0.006	0.006	0.349	0.022	0.097	0.019	0.019	0.032	0.023	0.02	0.045	0.011	0.02	0.152	0.056	0.22	0.073	0.064	0.042	0.182	0.095	0.043	0.055	0.029	0.038	0.053	0.088	0.097	0.047	0.015	0.025	0.021	0.044	0.112	0.015	0.047	487	64.6	63.8	5
RF_P_50	Control	45	Female	None	20.45	30.5	4.67	0.357	0.028	0.011	0.006	0.187	0.02	0.147	0.018	0.016	0.033	0.026	0.019	0.043	0.015	0.035	0.169	0.062	0.253	0.104	0.064	0.074	0.206	0.131	0.06	0.087	0.04	0.055	0.051	0.125	0.112	0.062	0.017	0.025	0.023	0.054	0.158	0.02	0.074	372	53.4	62.5	5.37
RF_P_51	Control	37	Female	None	20.96	44.5	5.12	0.566	0.023	0.008	0.005	0.2	0.022	0.111	0.018	0.018	0.038	0.02	0.018	0.047	0.013	0.019	0.123	0.045	0.15	0.071	0.052	0.048	0.186	0.085	0.045	0.06	0.029	0.03	0.058	0.113	0.14	0.041	0.016	0.03	0.022	0.045	0.138	0.017	0.085	517	51.4	50.8	5.09
RF_P_52	Control	44	Male	None	25.77	52.6	7.09	0.431	0.027	0.008	0.006	0.212	0.023	0.126	0.02	0.018	0.038	0.023	0.023	0.07	0.015	0.027	0.237	0.067	0.321	0.14	0.094	0.082	0.233	0.155	0.059	0.092	0.046	0.064	0.063	0.115	0.13	0.075	0.017	0.024	0.031	0.046	0.217	0.015	0.136	326	47.2	64.3	5.26
RF_P_53	Control	31	Male	None	24.39	45.4	6.59	0.746	0.036	0.005	0.008	0.602	0.023	0.262	0.023	0.02	0.039	0.027	0.018	0.042	0.014	0.047	0.191	0.074	0.288	0.126	0.085	0.084	0.218	0.159	0.072	0.117	0.052	0.075	0.056	0.159	0.078	0.084	0.022	0.028	0.043	0.059	0.245	0.02	0.162	803	92.5	123	7.65
RF_P_54	Control	37	Male	None	24.03	52.8	8.76	0.531	0.053	0.008	0.005	0.238	0.022	0.106	0.026	0.019	0.036	0.025	0.019	0.054	0.011	0.041	0.214	0.065	0.325	0.129	0.071	0.073	0.217	0.173	0.054	0.118	0.04	0.072	0.054	0.141	0.096	0.074	0.018	0.027	0.025	0.051	0.318	0.019	0.145	314	43.4	75.4	7.5
RF_P_55	Obese	47	Female	None	45.7	33.2	8.71	0.339	0.036	0.009	0.008	0.133	0.028	0.09	0.017	0.02	0.032	0.021	0.02	0.082	0.013	0.036	0.276	0.059	0.407	0.216	0.072	0.082	0.231	0.155	0.054	0.153	0.047	0.104	0.067	0.104	0.15	0.075	0.018	0.035	0.022	0.045	0.168	0.019	0.075	266	43.1	30.6	1.72
RF_P_56	Obese	55	Female		37.3	42	10.1	0.327	0.043	0.011	0.007	0.092	0.034	0.099	0.018	0.021	0.043	0.035	0.021	0.057	0.015	0.027	0.178	0.069	0.291	0.109	0.076	0.086	0.223	0.193	0.072	0.185	0.067	0.102	0.071	0.122	0.098	0.108	0.02	0.039	0.029	0.046	0.168	0.023	0.053	214	62	25.8	3.64
RF_P_57	Obese	48	Female	Diabetis;Hipertensió	34.8	41.5	11.8	0.448	0.052	0.007	0.006	0.188	0.027	0.094	0.015	0.02	0.032	0.023	0.019	0.078	0.014	0.023	0.213	0.047	0.235	0.101	0.062	0.049	0.193	0.101	0.058	0.102	0.043	0.06	0.053	0.12	0.098	0.057	0.016	0.027	0.024	0.04	0.188	0.02	0.072	467	46.8	26.1	5.36
RF_P_58	Obese	49	Female	SAHS	45.8	31.8	5.01	0.245	0.029	0.009	0.006	0.111	0.024	0.108	0.014	0.016	0.03	0.023	0.023	0.045	0.012	0.02	0.178	0.064	0.249	0.124	0.065	0.051	0.21	0	0.046	0.08	0.037	0.055	0.056	0.075	0.119	0.046	0.016	0.025	0.022	0.034	0.106	0.019	0.046	452	67.1	27	4.58
RF_P_59	Obese	62	Female		35.8	35.1	5.77	0.427	0.029	0.007	0.006	0.194	0.025	0.081	0.014	0.018	0.038	0.027	0.02	0.06	0.013	0.023	0.189	0.076	0.29	0.111	0.058	0.061	0.194	0.143	0.053	0.093	0.038	0.05	0.06	0.116	0.113	0.07	0.019	0.025	0.027	0.055	0.157	0.02	0.056	316	34	31.2	4.8
RF_P_60	Obese	50	Female	Diabetis;SAHS	52.3	36.8	7.33	0.635	0.047	0.007	0.006	0.281	0.033	0.113	0.015	0.018	0.045	0.026	0.019	0.07	0.014	0.023	0.224	0.056	0.329	0.136	0.062	0.06	0.198	0.137	0.058	0.085	0.041	0.069	0.062	0.118	0.117	0.064	0.015	0.029	0.026	0.046	0.098	0.022	0.034	449	80.2	29.9	4.82
RF_P_61	Obese	57	Female		41.3	48.2	7.29	0.437	0.036	0.012	0.005	0.189	0.023	0.138	0.019	0.02	0.034	0.018	0.019	0.167	0.014	0.028	0.484	0.069	0.732	0.299	0.077	0.109	0.199	0.215	0.049	0.16	0.035	0.079	0.052	0.122	0.114	0.064	0.015	0.032	0.024	0.041	0.166	0.02	0.058	395	100	26.2	4.24
RF_P_62	Obese	47	Female	None	43.9	36.5	6.42	0.262	0.021	0.008	0.007	0.105	0.017	0.093	0.014	0.019	0.036	0.028	0.017	0.032	0.014	0.02	0.134	0.048	0.17	0.082	0.061	0.049	0.168	0.119	0.048	0.073	0.034	0.051	0.058	0.118	0.115	0.072	0.016	0.026	0.022	0.05	0.181	0.024	0.088	527	55.2	21.2	11.9
RF_P_63	Obese	52	Female	None	47	32.4	7.06	0.302	0.026	0.012	0.008	0.168	0.029	0.104	0.018	0.019	0.034	0.023	0.021	0.072	0.013	0.023	0.19	0.065	0.284	0.155	0.079	0.067	0.211	0.144	0.05	0.126	0.042	0.075	0.068	0.1	0.096	0.066	0.018	0.028	0.024	0.042	0.136	0.021	0.052	401	92.6	41.2	5.73
RF_P_64	Obese	48	Female	SAHS	41.5	48.5	7.91	0.556	0.033	0.006	0.004	0.235	0.024	0.124	0.018	0.029	0.043	0.02	0.02	0.101	0.014	0.038	0.358	0.056	0.585	0.233	0.067	0.106	0.2	0.192	0.065	0.157	0.038	0.096	0.057	0.125	0.098	0.056	0.021	0.031	0.02	0.039	0.138	0.022	0.054	457	65.6	48.6	5.06
RF_P_65	Obese	58	Female	None	39.5	47.2	12.2	0.328	0.072	0.007	0.007	0.192	0.024	0.132	0.024	0.021	0.042	0.022	0.019	0.093	0.016	0.053	0.305	0.062	0.403	0.179	0.069	0.066	0.184	0.195	0.046	0.122	0.037	0.064	0.06	0.115	0.103	0.063	0.016	0.031	0.024	0.042	0.168	0.021	0.067	314	84	31.4	5.41
RF_P_66	Obese	48	Male	Diabetis;Dislipèmia ( Colesterol);Hipertensió	40.2	45.8	6.4	0.398	0.019	0.006	0.004	0.353	0.026	0.129	0.014	0.017	0.042	0.016	0.02	0.079	0.013	0.018	0.189	0.047	0.248	0.103	0.056	0.05	0.187	0.1	0.041	0.068	0.033	0.045	0.066	0.104	0.091	0.045	0.015	0.026	0.022	0.042	0.109	0.016	0.045	351	64.3	34.1	3.56
RF_P_67	Obese	59	Male	None	41.2	43.9	6.51	0.783	0.078	0.007	0.004	0.318	0.024	0.151	0.017	0.022	0.047	0.025	0.024	0.058	0.013	0.025	0.211	0.065	0.317	0.105	0.068	0.068	0.214	0.145	0.042	0.091	0.038	0.05	0.06	0.075	0.142	0.046	0.015	0.025	0.024	0.035	0.153	0.019	0.044	437	56.8	25.3	5.76
RF_P_68	Obese	42	Male		51.2	33	14.9	0.302	0.169	0.006	0.007	0.157	0.036	0.098	0.025	0.023	0.036	0.026	0.02	0.063	0.014	0.037	0.213	0.055	0.287	0.109	0.053	0.09	0.193	0.136	0.083	0.166	0.053	0.085	0.059	0.173	0.13	0.077	0.025	0.035	0.029	0.054	0.172	0.024	0.058	317	56.4	48	3.27
RF_P_69	Obese	54	Male	Diabetis;Dislipèmia ( Colesterol);Hipertensió	42.39	71.8	13	0.929	0.091	0.009	0.006	0.351	0.038	0.212	0.029	0.043	0.072	0.035	0.021	0.114	0.017	0.038	0.301	0.067	0.497	0.194	0.077	0.132	0.209	0.24	0.074	0.174	0.053	0.087	0.063	0.115	0.137	0.094	0.018	0.03	0.024	0.044	0.15	0.02	0.049	578	74.4	30.8	2.02
RF_P_70	Obese	58	Male	Diabetis;Dislipèmia ( Colesterol);Hipertensió	45.75	46	8.74	0.645	0.027	0.011	0.004	0.469	0.031	0.141	0.02	0.046	0.055	0.023	0.02	0.094	0.012	0.023	0.265	0.045	0.434	0.162	0.059	0.086	0.2	0.202	0.056	0.134	0.032	0.062	0.05	0.126	0.109	0.072	0.017	0.03	0.028	0.039	0.176	0.02	0.077	314	88.3	58.9	4.17
RF_P_71	Obese	56	Male	SAHS	59.6	47.9	7.07	0.712	0.032	0.007	0.006	0.475	0.025	0.134	0.014	0.02	0.052	0.022	0.02	0.079	0.015	0.031	0.201	0.062	0.281	0.152	0.067	0.065	0.192	0.152	0.05	0.103	0.033	0.059	0.062	0.123	0.113	0.063	0.016	0.027	0.024	0.05	0.133	0.021	0.073	296	74.4	18	3.07
RF_P_72	Obese	50	Male	Diabetis;Hipertensió	46.5	31	12.7	0.365	0.089	0.008	0.009	0.186	0.038	0.103	0.035	0.032	0.044	0.036	0.02	0.073	0.016	0.039	0.19	0.054	0.28	0.134	0.078	0.1	0.217	0.195	0.079	0.171	0.062	0.096	0.075	0.151	0.146	0.132	0.022	0.037	0.029	0.056	0.171	0.023	0.073	319	41.8	18.2	5.11
RF_P_73	Obese	63	Male	Diabetis;Dislipèmia ( Colesterol);Dislipemia ( Triglicerids);Hipertensió;SAHS	37.7	30.4	4.77	0.87	0.024	0.008	0.005	0.21	0.033	0.147	0.009	0.02	0.039	0.021	0.02	0.052	0.013	0.015	0.146	0.062	0.254	0.083	0.075	0.044	0.208	0.103	0.048	0.056	0.037	0.048	0.062	0.094	0.11	0.056	0.016	0.032	0.025	0.048	0.12	0.019	0.053	489	69.1	18.9	5.75
RF_P_74	Obese	63	Male	Diabetis;Dislipèmia ( Colesterol);Dislipemia ( Triglicerids);Hipertensió;SAHS	37.7	57.9	16.8	0.652	0.081	0.008	0.006	0.246	0.217	0.102	0.027	0.026	0.049	0.021	0.017	0.096	0.013	0.032	0.19	0.045	0.36	0.144	0.058	0.096	0.19	0.215	0.065	0.123	0.035	0.067	0.056	0.166	0.102	0.073	0.016	0.031	0.031	0.056	0.183	0.02	0.077	359	46.7	39.5	6.23
[truncated: 144 more columns]

## Sheet: Medication_diet
Sample	Group	Age	Sex	Comorbidities	BMI	Medications	Diet
RF_79	Control	42	Male	None	26.23
RF_P_46	Control	44	Female	None	18.78
RF_P_47	Control	35	Female	None	20.76
RF_P_48	Control	44	Male	None
RF_P_49	Control	41	Female	None	24.98
RF_P_50	Control	45	Female	None	20.45
RF_P_51	Control	37	Female	None	20.96
RF_P_52	Control	44	Male	None	25.77
RF_P_53	Control	31	Male	None	24.39
RF_P_54	Control	37	Male	None	24.03
RF_P_55	Obese	47	Female	None	45.7	Cosentix Monthly 145. diazepam, metamizole	Diet 1000 kcal
RF_P_56	Obese	55	Female		37.3	Fluoxetine 60, Ozempic? Did not use 2 times but cannot afford it	Diet 1000 kcal
RF_P_57	Obese	48	Female	Diabetes;Hypertension	34.8	Supradyn 1-0-0 every other month, Pristiq 100 1-0-0, Deprax 100 0-0-1, Synjardy 1-0-1, Ozempic 0.50 mg/Weekly, Atorvastatin 20 mg 0-0-1, Losartan 50 1-0-0, Hidroferol 0.266 mg 1 Every 30 days	Diet 1000 kcal
RF_P_58	Obese	49	Female	OSAS	45.8	None	Diet 1000 kcal
RF_P_59	Obese	62	Female		35.8	Calcifediol, Levothyroxine, Alprazolam, Fluoxetine
RF_P_60	Obese	50	Female	Diabetes;OSAS	52.3	tx: metformin 850mg 1-0-1, Jardiance 25 mg 0-0-1, Abasaglar 0-0-28	Diet 1000 kcal
RF_P_61	Obese	57	Female		41.3	Bretarix inh, Ventolin. Natecal D 2. Singulair 10 1. Foster Prevencor 40 mg
RF_P_62	Obese	47	Female	None	43.9	Fluoxetine 20 1.5 pills / 24h	Diet 1000 kcal
RF_P_63	Obese	52	Female	None	47	Hidroferol/15 days, hormonal IUD	Diet 1000 kcal
RF_P_64	Obese	48	Female	OSAS	41.5	Hidroferol/15 days, symbicort, altroaldpo, sometimes Robaxin, sometimes targin	Diet 1000 kcal
RF_P_65	Obese	58	Female	None	39.5	Valsartan/HCTZ 320/25 1-0-0	Diet 1000 kcal
RF_P_66	Obese	48	Male	Diabetes;Dyslipidemia (Cholesterol);Hypertension	40.2	Lisinopril 5mg/24h, Simvastatin 40 mg, Dolocatil 1gr As needed, Omeprazole, Enantyum 2 pills/day, Fluoxetine 20 mg 1-1-0, DZP 5mg 1-0-1 Per Neurology: Topamax 200mg/night + BOTOX	Diet 1000 kcal; Lactose intolerance
RF_P_67	Obese	59	Male	None	41.2	Hidroferol
RF_P_68	Obese	42	Male		51.2	None	Diet 1400 kcal
RF_P_69	Obese	54	Male	Diabetes;Dyslipidemia (Cholesterol);Hypertension	42.39	Victoza 1.2/day, Valsartan 320 mg/day, Fluoxetine 2 tablets/day, Diamicron 60 1-1-0, Gemfibrozil 900 0-1-0, HCTZ 50 0-0-1, Amlodipine 10 0-0-1, Omeprazole 20 mg/day, hidroferol, synjardy
RF_P_70	Obese	58	Male	Diabetes;Dyslipidemia (Cholesterol);Hypertension	45.75	NovoMix 30 Flexpen
RF_P_71	Obese	56	Male	OSAS	59.6	Deltius 25000 1 pill/15 days
RF_P_72	Obese	50	Male	Diabetes;Hypertension	46.5	Metformin 850mg every 8h, amlodipine 10mg/24h, enalapril/hydrochlorothiazide 20/12.5 every 12h, paracetamol, trulicity 1.5 mg/week	Diet 1000 kcal
RF_P_73	Obese	63	Male	Diabetes;Dyslipidemia (Cholesterol);Dyslipidemia (Triglycerides);Hypertension;OSAS	37.7	Ozempic 0.1 mcg/week - toujeo 0-0-56 - St. John's Wort 1-0-0 (over the counter), CPAP, Bisoprolol 10mg 0-0-1, Omeprazole 20mg, Simvastatin 20mg 0-0-1, Telmisartan 80 mg, Artedil 10 mg, Spironolactone 25 mg, Tamsulosin 0.4 1-0-0, Lorazepam 1 mg
RF_P_74	Obese	63	Male	Diabetes;Dyslipidemia (Cholesterol);Dyslipidemia (Triglycerides);Hypertension;OSAS	37.7	Diliban, secalib supra, Bisoprolol, Metformin, Simva, Lantus, Losartan, Furosemide, Diam lixiana, Doxazosin, jardiance, Urbason

## Sheet: LCMS_method RT and MRM
Absolute-IDQ p180 kit (Biocrates Life Sciences, Innsbruck, Austria)
LCMS method details: Retention time and MRM for amino acids and biogenic amines.
		MRM
Metabolite ID	Retention Time (min)	Q1 mass (Da)	Q3 mass (Da)
Creatinine	0.96	114.1	44.1
d3-Creatinine	0.96	117.1	47.1
Gly	3.32	211.2	75.9
13C2-15N-Gly	3.32	214.2	78.9
Ala	3.64	225.2	44.2
d4-Ala	3.64	229.2	48.2
Ser	3.22	241.2	60
d3-Ser	3.22	244.2	63
Histamine	2.76	247	154
Pro	3.62	251.2	70.3
Val	4.2	253.2	72.2
Thr	3.45	255.2	74.1
PEA	4.98	257.2	105.2
d7-Pro	3.6	258.2	77.3
13C4-15N-Thr	3.45	259.2	77.1
Taurine	2.83	261	126.1
d8-Val	4.18	261.2	80.2
13C2-Taurine	2.83	263	128
Putrescine	4.53	359.2	266.1
c4-OH-Pro	3.18	267.1	68
t4-OH-Pro	3.01	267.15	68
Leu	4.44	267.3	43
Ile	4.46	267.3	69
Asn	3.12	268.2	87
Asp	3.32	269.2	116.2
15N2-Asn	3.12	270.2	89.2
d3-Asp	3.32	272.2	119.2
13C6-Ile	4.46	273.2	91.2
Gln	3.09	282.2	130
Glu	3.32	283.2	130.2
Met	4.11	285.1	104.2
d3-Glu	3.31	286.2	133.2
d5-Gln	3.08	287.2	135
d3-Met	4.11	288.1	107.2
Dopamine	3.9	289.2	137.2
His	2.71	291.1	110.2
d4-Dopamine	3.89	293.1	141.1
13C6-His	2.73	297.1	115.2
alpha-AAA	3.46	297.1	144.2
Phe	4.48	301.2	120.2
Met-SO	3.22	301.2	88.1
d5-Phe	4.47	306.2	125.2
Arg	2.83	310	217
Ac-Orn	3.33	310.2	217.3
Cit	3.18	311.2	113.1
15N2-Arg	2.83	312	219
Serotonin	4.04	312.3	160.2
13C-d4-Cit	3.15	316.1	118.2
d4-Serotonin	4.04	316.3	164.2
Tyr	3.84	317.2	136.1
d4-Tyr	3.83	321.2	140.1
DOPA	3.58	333.1	198.1
d3-DOPA	3.58	336.1	201.1
ADMA	2.98	338.2	46
total DMA	3.01	338.2	70.1
SDMA	3	338.2	307
Trp	4.37	340.2	188.2
15N2-Trp	4.37	342.2	189.2
Kynurenine	4.32	344.2	146.2
d7-ADMA	2.97	345.2	77.2
Carnosine	2.7	362.2	110.1
Nitro-Tyr	4.34	362.2	136.1
d4-Putrescine	4.51	363.2	270.1
Orn	4.25	403.2	310.2
d6-Orn	4.23	409.2	316.2
Lys	4.35	417.2	324.2
Spermidine	5	551.2	193.2
Spermine	5.3	743.3	193.2
d8-Spermidine	4.99	559.2	193.2
d8-Spermine	5.28	751.3	193.2
